# Supplementary material for: Differential Enhancement of Fat-Soluble Vitamin Absorption and Bioefficacy via Micellization in Combination with Selected Plant Extracts In Vitro
Source: Nutrients. 2025 Jan 20;17(2):359. doi: 10.3390/nu17020359 (PMC11769215; doi:10.3390/nu17020359)
Supplement: Supplementary file 1 [file nutrients-17-00359-s001.zip]

Archive with 1 entries (1 files):
- nutrients-3398652-supplementary.pdf
